# Supplementary material for: Complete Chloroplast Genome of Corethrodendron fruticosum (Papilionoideae: Fabaceae): Comparative and Phylogenetic Analysis
Source: Genes (Basel). 2023 Jun 19;14(6):1289. doi: 10.3390/genes14061289 (PMC10298450; doi:10.3390/genes14061289)
Supplement: Supplementary file 1 [file genes-14-01289-s001.zip]

Archive with 1 entries (1 files):
- genes-2443907-supplementary.xlsx
