# Supplementary material for: Complete Chloroplast Genome of Corethrodendron fruticosum (Papilionoideae: Fabaceae): Comparative and Phylogenetic Analysis
Source: Genes (Basel). 2023 Jun 19;14(6):1289. doi: 10.3390/genes14061289 (PMC10298450; doi:10.3390/genes14061289)
Supplement: Supplementary file 1 [file genes-14-01289-s001.zip › genes-2443907-supplementary.xlsx]

## Sheet: Table S1
Table S1 GenBank accession numbers of chloroplast genomes.
Species name	Genebank	Chloroplast genome size
Corethrodendron fruticosum	OP712665	123100
Corethrodendron multijugum	NC_069301.1	122994
Hedysarum semenovii	NC_047344.1	123407
Hedysarum polybotrys	MZ327727.1	122933
Hedysarum petrovii	MT120797.1	122542
Hedysarum taipeicum	NC_046493.1	126699
Medicago sativa	NC_042841.1	125330
Medicago truncatula	NC_003119.8	124033
Melilotus albus	NC_041419.1	127205
Trifolium repens	MT120812.1	132328
Trifolium pratense	NC_047412.1	146573
Astragalus adsurgens	MW719854	122796
Astragalus melilotoides	MW719855	123663
Astragalus mongholicus var. dahuricus	MW719856	122789
Caragana korshinskii	KX289923	129331
Caragana microphylla	KX289922	130029
Lathyrus palustris	NC_027078.1	124287
Lathyrus japonicus	NC_027075.1	124242
Oxytropis bicolor	MN255323	122461
Oxytropis splendens	MT409174	122318
Vicia sativa	NC_027155.1	122467
Vicia sepium	NC_039595.1	124095
Pisum sativum	NC_014057.1	122169
Glycyrrhiza zaissanica	NC_065144.1	127984
Glycyrrhiza gontscharovii	NC_065143.1	127616
Wisteria floribunda	NC_027677.1	130960
Alhagi sparsifolia	MW349013.1	128418
Parochetus cummunis	NC_057460.1	123055
Sphaerophysa salsula	NC_054220.1	123300
Arabidopsis thaliana	NC_000932.1	154478	Outgroup
Oryza sativa	NC_031333.1	134502

## Sheet: Table S2
Table S2 SSRs motifs numbers in the C. fruticosum, C. multijugum and four Hedysarum species chloroplast genomes
Species	Mono-		Di-	Tri-			Tetra-									Penta-		Hexa-					Total
	A/T	C/G	AT/AT	AAG/CTT	AAT/ATT	ATC/ATG	AAAG/CTTT	AAAT/ATTT	AAAC/GTTT	AACT/AGTT	AATT/AATT	AATC/ATTG	ACAT/ATGT	TATT/AATA	ACCT/AGGT	AAAGG/CCTTT	AACCG/CGGTT	AAAAAG/CTTTTT	AAGAAT/ATTCTT	AAGACG/CGTCTT	ACTGAT/AGTATC	AGCTAT/AGCTAT
Corethrodendron fruticosum	45		3	1	2		1	7		1		1	1		1								63
Corethrodendron multijugum	43		3	1	3		1	6					1		1								59
Hedysarum semenovii	60		5	2	10		1	3		1			1	1	1			1			1	1	88
Hedysarum polybotrys	50		1	2	3	1	1	5		1			1	2	1								68
Hedysarum petrovii	56		1		6		1	5	1		1		1	2	1	1	1						77
Hedysarum taipeicum	57	2	2	2	2		1	6		1			1	1	1		1		2	1			80

## Sheet: Table S3
Table S4 Repeat sequences in the Corethrodendron fruticosum chloroplast genome.
No.	Length1	Start1	Type	Length2	Start2	Hamming	E-value	Gene
1	95	20179	F	95	21025	-3	1.01e-41	IGS(ycf2,trnM-CAU);IGS(trnM-CAU,rpl23)
2	91	81294	F	91	83518	-3	2.28e-39	psaB;psaA
3	81	81304	F	81	83528	-1	1.77e-37	psaB;psaA
4	58	81327	F	58	83551	0	5.13e-26	psaB;psaA
5	65	103006	F	65	103936	-2	5.86e-26	psbA;IGS(trnH-GUG,ndhF)
6	56	14895	P	56	14895	0	8.21e-25	IGS(trnL-CAA,ycf2);IGS(trnL-CAA,ycf2)
7	63	122981	F	63	123032	-3	5.37e-23	IGS(rps15,trnN-GUU);IGS(rps15,trnN-GUU)
8	50	122985	F	50	123050	0	3.36e-21	IGS(rps15,trnN-GUU);IGS(rps15,trnN-GUU)
9	58	21273	F	58	21313	-3	4.27e-20	IGS(trnM-CAU,rpl23);IGS(trnM-CAU,rpl23)
10	46	123040	F	46	123054	0	8.61e-19	IGS(rps15,trnN-GUU);IGS(rps15,trnN-GUU)
11	49	25956	P	49	113958	-1	1.98e-18	IGS(rps3,rpl16);ndhA-intron1
12	48	15	F	48	44	-1	7.75e-18	IGS(rps15,trnN-GUU);IGS(rps15,trnN-GUU)
13	48	46582	F	48	46904	-1	7.75e-18	IGS(ycf4,psaI);IGS(psaI,accD)
14	53	45846	P	53	45846	-3	3.32e-17	IGS(cemA,ycf4);IGS(cemA,ycf4)
15	46	13	F	46	122954	-1	1.19e-16	IGS(rps15,trnN-GUU);IGS(rps15,trnN-GUU)
16	42	107173	P	42	107173	0	2.2e-16	IGS(rpl32,trnL-UAG);IGS(rpl32,trnL-UAG)
17	42	108860	P	42	108860	0	2.2e-16	IGS(ccsA,ndhD);IGS(ccsA,ndhD)
18	45	52233	P	45	52233	-1	4.65e-16	IGS(trnT-CGU,trnR-UCU);IGS(trnT-CGU,trnR-UCU)
19	45	122985	F	45	122999	-1	4.65e-16	IGS(rps15,trnN-GUU);IGS(rps15,trnN-GUU)
20	48	21283	F	48	21323	-2	5.46e-16	IGS(trnM-CAU,rpl23);IGS(trnM-CAU,rpl23)
21	40	10513	P	40	113967	0	3.53e-15	IGS(trnV-GAC,rps12);ndhA-intron1
22	46	117631	P	46	117631	-2	8.02e-15	IGS(rps15,trnN-GUU);IGS(rps15,trnN-GUU)
23	48	20320	F	48	21493	-3	2.51e-14	IGS(ycf2,trnM-CAU);IGS(trnM-CAU,rpl23)
24	41	10512	F	41	25955	-1	1.08e-13	IGS(trnV-GAC,rps12);IGS(rps3,rpl16)
25	41	28558	P	41	28558	-1	1.08e-13	IGS(rpl36,rps11);IGS(rpl36,rps11)
26	41	123003	F	41	123040	-1	1.08e-13	IGS(rps15,trnN-GUU);IGS(rps15,trnN-GUU)
27	44	44	F	44	122956	-2	1.17e-13	IGS(rps15,trnN-GUU);IGS(rps15,trnN-GUU)
28	36	122985	F	36	123064	0	9.03e-13	IGS(rps15,trnN-GUU);IGS(rps15,trnN-GUU)
29	45	36818	P	45	43170	-3	1.32e-12	IGS(clpP,psbJ);IGS(rps12,petA)
30	39	10512	P	39	86585	-1	1.65e-12	IGS(trnV-GAC,rps12);ycf3-intron1
31	35	27909	P	35	27948	0	3.61e-12	IGS(rps8,rpl36);IGS(rps8,rpl36)
32	38	86585	F	38	113969	-1	6.43e-12	ycf3-intron1;ndhA-intron1
33	41	20233	F	41	21079	-2	6.5e-12	IGS(ycf2,trnM-CAU);IGS(trnM-CAU,rpl23)
34	34	25971	P	34	113958	0	1.44e-11	IGS(rps3,rpl16);ndhA-intron1
35	34	55557	P	34	55557	0	1.44e-11	IGS(atpF,atpH);IGS(atpF,atpH)
36	37	20281	F	37	21451	-1	2.5e-11	IGS(ycf2,trnM-CAU);IGS(trnM-CAU,rpl23)
37	37	103034	F	37	103964	-1	2.5e-11	psbA;IGS(trnH-GUG,ndhF)
38	39	21224	F	39	21317	-2	9.4e-11	IGS(trnM-CAU,rpl23);IGS(trnM-CAU,rpl23)
39	39	25955	P	39	86585	-2	9.4e-11	IGS(rps3,rpl16);ycf3-intron1
40	32	73239	P	32	73239	0	2.31e-10	IGS(trnD-GUC,trnY-GUA);IGS(trnD-GUC,trnY-GUA)
41	32	123040	F	32	123068	0	2.31e-10	IGS(rps15,trnN-GUU);IGS(rps15,trnN-GUU)
42	39	21224	F	39	21277	-3	3.48e-09	IGS(trnM-CAU,rpl23);IGS(trnM-CAU,rpl23)
43	30	0	F	30	123035	0	3.7e-09	IGS(rps15,trnN-GUU);IGS(rps15,trnN-GUU)
44	33	40447	P	33	40447	-1	5.72e-09	IGS(psaJ,rpl33);IGS(psaJ,rpl33)
45	38	119678	F	38	119729	-3	1.28e-08	IGS(rps15,trnN-GUU);IGS(rps15,trnN-GUU)
46	35	10515	P	35	32573	-2	1.93e-08	IGS(trnV-GAC,rps12);petB-intron1
47	35	32573	F	35	113970	-2	1.93e-08	petB-intron1;ndhA-intron1
48	35	50601	P	35	87700	-2	1.93e-08	trnS-GCU(partical:97.14%);trnS-GGA
49	35	86224	R	35	86224	-2	1.93e-08	ycf3-intron2;ycf3-intron2
50	37	117677	P	37	117677	-3	4.73e-08	IGS(rps15,trnN-GUU);IGS(rps15,trnN-GUU)

## Sheet: Table S4
Table S4 SSRs location in the Corethrodendron fruticosum chloroplast genomes
SSR type	SSR	Size	Start	End	Locus
p4	(CTAC)3	12	3037	3048	rrn23S
p4	(ATTG)3	12	19731	19742	IGS(ycf2,trnM-CAU)
p3	(ATT)4	12	21417	21428	IGS(trnM-CAU,rpl23)
p1	(A)11	11	23545	23555	IGS(rpl2,rps19)
p1	(A)10	10	23691	23700	rps19
p4	(GAAA)4	16	25216	25231	IGS(rps3,rpl16)
p1	(A)12	12	27231	27242	IGS(rpl14,rps8)
p1	(A)10	10	31816	31825	IGS(petD,petB)
p4	(AGTT)3	12	33444	33455	IGS(petB,psbH)
c	(A)10tttgaaaaaagcgagtcgaagtcgaccactagaactactgttctg(A)15	70	41545	41614	rps18
p1	(A)11	11	43251	43261	IGS(rps12,petA)
p1	(A)15	15	43483	43497	IGS(rps12,petA)
p1	(T)11	11	46674	46684	IGS(ycf4,psaI)
p1	(A)10	10	49027	49036	IGS(accD,trnQ-UUG)
p1	(A)11	11	50061	50071	IGS(psbK,psbI)
p1	(A)11	11	50754	50764	IGS(trnS-GCU,trnT-CGU)
p1	(T)10	10	51707	51716	trnT-CGU-intron1
p1	(T)10	10	54108	54117	atpF-exon2
p1	(T)10	10	58367	58376	rps2
c	(T)15c(A)11ttg(A)11gaccaggtatactgaaatagaaataaataattgttccaacggaaccttctcttttattgaagattggccaacataatcaggccattcattttttc(TATT)3	148	58616	58763	IGS(rps2,rpoC2)
p1	(T)10	10	58959	58968	rpoC2
p1	(T)13	13	60770	60782	rpoC2
p4	(TATT)3	12	65304	65315	rpoC1-intron1
p1	(T)11	11	69765	69775	IGS(rpoB,trnC-GCA)
p1	(A)11	11	71116	71126	IGS(trnC-GCA,petN)
p4	(AAAT)3	12	71363	71374	IGS(trnC-GCA,petN)
p4	(CATA)3	12	72896	72907	IGS(trnD-GUC,trnY-GUA)
p1	(A)10	10	73721	73730	IGS(trnE-UUC-2,trnT-GGU)
p2	(TA)6	12	73895	73906	IGS(trnE-UUC-2,trnT-GGU)
p1	(T)10	10	74467	74476	IGS(trnT-GGU,psbD)
p1	(T)11	11	77696	77706	IGS(psbC,trnS-UGA)
p1	(T)10	10	78588	78597	IGS(psbZ,trnG-GCC)
p3	(TCT)4	12	79284	79295	IGS(trnG-GCC,trnM-CAU-2)
p1	(A)15	15	85194	85208	IGS(psaA,ycf3)
p4	(AATA)3	12	85344	85355	IGS(psaA,ycf3)
p1	(T)12	12	86209	86220	ycf3-intron2
c	(T)10caaaaattttttctttctctccgaagaatgtatctttctcctaagactgagatcggt(A)10	77	87171	87247	ycf3-intron1
p1	(T)11	11	90722	90732	IGS(trnL-UAA,trnF-GAA)
p2	(AT)6	12	90924	90935	IGS(trnF-GAA,ndhJ)
c	(T)10caagtgcagaaacctcagtatcagaagttgtaggagttattctcatataaaaatatatccg(T)11	82	96493	96574	atpB(partical:68.29%)
p1	(A)11	11	97046	97056	IGS(atpB,rbcL)
p4	(AATA)3	12	98881	98892	IGS(rbcL,trnK-UUU)
p1	(A)11	11	101763	101773	trnK-UUU-intron1,matK
p1	(T)10	10	104844	104853	ndhF
p1	(A)11	11	106948	106958	rpl32
p1	(A)14	14	107270	107283	IGS(rpl32,trnL-UAG)
p2	(TA)6	12	108876	108887	IGS(ccsA,ndhD)
p4	(AATA)3	12	109296	109307	ndhD
p1	(A)10	10	111664	111673	IGS(ndhE,ndhG)
p4	(TTTA)3	12	112822	112833	ndhI(partical:91.67%)
c	(T)11caaatcaaattc(ATT)4	35	117372	117406	IGS(rps15,trnN-GUU)
p1	(T)11	11	118965	118975	IGS(rps15,trnN-GUU)
c	(T)11cacgctttttttttcagtggatc(T)12	46	120263	120308	IGS(rps15,trnN-GUU)
p1	(T)10	10	120659	120668	IGS(rps15,trnN-GUU)
p1	(A)10	10	121372	121381	IGS(rps15,trnN-GUU)
